# Supplementary material for: Selective increases in inter-individual variability in response to environmental enrichment in female mice
Source: eLife. 2018 Oct 26;7:e35690. doi: 10.7554/eLife.35690 (PMC6203437; doi:10.7554/eLife.35690)
Supplement: Figure 7—source data 1. — Spearman’s correlation coefficients for correlations between phenotypes in CTRL mice. A tab-delimited text file. [file elife-35690-fig7-data1.txt]

	BodyWeight.end	BrainWeight	AdrenalWeight	LiverWeight	HeartWeight	BodyLength	Ki67	Neurons	Astrocytes	cholesterol	log.corticosterone	glucose	log.triglycerides	IMF	SMF	Hippocampus	DG	EntorhinalCortex	CingulateCortex	MotorCortex	NOR.DI	NOR.exploration.T1	NOR.exploration.T2	NOR.exploration.T3	NOR.exploration.T4	NOR.exploration.T5	Rotarod.MeanDuration	OF.RE.T1	OF.RE.T2	OF.habituation
BodyWeight.end	1	0.0328224672	0.1418816797	0.6076065409	0.4068954427	0.7082560943	0.0436824957	-0.1544964508	0.3147730824	0.1761834327	0.1396507273	0.0869647434	0.1456612495	0.2562831242	-0.0088163827	-0.0156060107	-0.0334414516	-0.110052777	-0.0462935917	-0.0185144744	-0.0255403305	0.0342787596	0.2202029916	-0.0609676122	0.1268215136	0.0352681695	0.016203276	-0.232625993	-0.0651675874	-0.1173016573
BrainWeight	0.0328224672	1	-0.1109878622	0.1008844129	-0.1550052198	0.1531052604	0.3574825999	-0.1705527465	0.0804123827	-0.1532997752	-0.1295378087	-0.2043328593	-0.1362553267	0.0440374116	-0.1002714593	0.238967719	0.3003826386	-0.1221822303	-0.0006347181	-0.1147559708	-0.0767977562	0.0360941263	0.0232628415	-0.1024960631	-0.166547922	0.018349569	-0.0187022718	-0.2918611155	0.0711284892	-0.2915486425
AdrenalWeight	0.1418816797	-0.1109878622	1	0.0725685847	0.1143835514	0.3270070562	0.0549256276	-0.0013175294	0.2333450459	0.051287132	0.0431941167	0.0696375737	0.0483698823	0.0475225904	0.2777228309	0.059809414	0.1131200123	-0.1410958551	0.139264585	0.3392828419	0.1713484898	-0.1855747235	-0.0504449209	-0.0352051152	-0.097789151	-0.1630519133	0.0701683163	-0.1423806068	-0.3563040089	0.295848094
LiverWeight	0.6076065409	0.1008844129	0.0725685847	1	0.2728074712	0.4075467765	-0.0385550764	0.0527275642	0.0578813992	0.0746556161	-0.1319895085	0.1560981064	0.4013372469	0.3077513051	0.0456536088	0.0580249704	0.0797022235	0.0652685978	-0.2069293766	-0.2068107244	0.2765482266	0.0615883509	0.163661271	0.1045698787	0.1371899187	0.0987742118	-0.1992807281	-0.2571921428	0.1698134204	-0.4113078921
HeartWeight	0.4068954427	-0.1550052198	0.1143835514	0.2728074712	1	0.2360128607	-0.1026596812	-0.0921557122	0.0276587782	-0.1000830429	0.4426343221	-0.0873923977	0.0423021507	0.339889868	-0.0025945791	0.0774222417	0.0919518849	-0.0761268596	-0.0772255137	-0.0080984184	0.0026275097	-0.1416160635	-0.0561998338	0.0583260858	-0.0867293851	-0.1214858683	-0.026443806	-0.0099986902	0.2512418098	-0.3409981361
BodyLength	0.7082560943	0.1531052604	0.3270070562	0.4075467765	0.2360128607	1	0.2561363492	-0.0772414297	0.3466088035	0.2521643171	-0.0660135934	0.2787029231	0.2698567211	0.0004098033	0.1196625593	-0.0175190904	0.002868623	-0.0135551737	-0.0649788972	0.1068895771	-0.0609398893	0.1118616511	0.2067636986	0.0844431686	-0.0371502653	0.0109874429	-0.1115020909	-0.1253687552	-0.1653427211	0.0569825197
Ki67	0.0436824957	0.3574825999	0.0549256276	-0.0385550764	-0.1026596812	0.2561363492	1	0.1675972457	-0.0306572792	0.0548934994	0.0681242403	0.0397860577	0.0816364863	-0.1233105582	-0.1258415631	-0.1064034456	0.0063781323	0.0342209189	0.1156172254	-0.0581185377	-0.1609667179	-0.1225485645	0.0488926435	-0.3121832176	-0.1295406774	-0.0398836343	0.2638667304	-0.0909261554	-0.158401326	-0.0814006814
Neurons	-0.1544964508	-0.1705527465	-0.0013175294	0.0527275642	-0.0921557122	-0.0772414297	0.1675972457	1	-0.0874442782	0.1488812798	-0.103757212	0.2558281348	0.0651062433	-0.0676147579	0.1062806824	-0.2720785468	-0.2553772967	0.0328964017	0.1121384542	-0.1529791544	-0.0189701264	-0.0217646231	0.2332410755	0.0069910385	0.2421606968	0.1633438103	0.2343889303	-0.0746751725	-0.0691045737	-0.0445422053
Astrocytes	0.3147730824	0.0804123827	0.2333450459	0.0578813992	0.0276587782	0.3466088035	-0.0306572792	-0.0874442782	1	-0.1852060852	-0.0179292257	0.1286961697	-0.0050689957	0.2351750142	0.1220438812	0.2048919267	0.2830810357	0.2881596997	0.2107823235	0.1838590115	-0.2138910135	-0.1104853332	0.1488453109	-0.244835698	-0.0487727154	-0.0541213004	0.0256783429	-0.1195907514	-0.0966973063	0.1948625034
cholesterol	0.1761834327	-0.1532997752	0.051287132	0.0746556161	-0.1000830429	0.2521643171	0.0548934994	0.1488812798	-0.1852060852	1	0.1125703565	0.4348968105	0.4221388368	-0.020242915	0.0765182186	-0.2251012146	-0.2961538462	0.1048582996	-0.1081081081	0.060072218	0.0535175604	0.0801125704	0.0997279299	0.1001219895	0.3374644412	0.1785345725	-0.1833364641	0.0166979362	-0.146627566	0.043255132
log.corticosterone	0.1396507273	-0.1295378087	0.0431941167	-0.1319895085	0.4426343221	-0.0660135934	0.0681242403	-0.103757212	-0.0179292257	0.1125703565	1	-0.1759849906	-0.21369606	0.3137651822	-0.0087044534	-0.0421052632	-0.0170040486	0.0366396761	0.167140825	0.0924608819	-0.2077670623	-0.1919324578	-0.1420395916	-0.0938350417	0.0778908995	0.1367858154	0.1282604639	-0.0500938086	0.098973607	-0.2001466276
glucose	0.0869647434	-0.2043328593	0.0696375737	0.1560981064	-0.0873923977	0.2787029231	0.0397860577	0.2558281348	0.1286961697	0.4348968105	-0.1759849906	1	0.7422138837	-0.3791497976	0.1684210526	-0.132388664	-0.0983805668	0.0931174089	-0.1666666667	0.1213480687	-0.0218827358	0.0962476548	0.1362229108	-0.1580182103	0.162280556	0.1002908345	-0.1551885935	0.0328330206	-0.1928152493	0.2144428152
log.triglycerides	0.1456612495	-0.1362553267	0.0483698823	0.4013372469	0.0423021507	0.2698567211	0.0816364863	0.0651062433	-0.0050689957	0.4221388368	-0.21369606	0.7422138837	1	-0.2629554656	0.1655870445	-0.067611336	-0.0455465587	0.1004048583	-0.3067804647	0.1044972098	0.0259262848	0.2281425891	-0.0107890046	-0.0482312114	0.0326821549	0.0662351068	-0.2401013366	-0.0624765478	-0.1158357771	-0.0564516129
IMF	0.2562831242	0.0440374116	0.0475225904	0.3077513051	0.339889868	0.0004098033	-0.1233105582	-0.0676147579	0.2351750142	-0.020242915	0.3137651822	-0.3791497976	-0.2629554656	1	0.0414979757	0.2552631579	0.2002024291	0.2793522267	0.2120978121	-0.0192034139	0.1378116539	-0.2708502024	0.0269258023	0.093044451	0.2255675434	0.088166819	-0.0258149428	-0.0629554656	0.372983871	-0.4153225806
SMF	-0.0088163827	-0.1002714593	0.2777228309	0.0456536088	-0.0025945791	0.1196625593	-0.1258415631	0.1062806824	0.1220438812	0.0765182186	-0.0087044534	0.1684210526	0.1655870445	0.0414979757	1	0.2771255061	0.2534412955	0.1940037203	0.111969112	0.127311522	-0.0058121129	-0.1724696356	-0.1329081898	-0.0848435799	-0.0441173113	0.1167122184	-0.0301680508	-0.2465587045	-0.2657258065	0.1141129032
Hippocampus	-0.0156060107	0.238967719	0.059809414	0.0580249704	0.0774222417	-0.0175190904	-0.1064034456	-0.2720785468	0.2048919267	-0.2251012146	-0.0421052632	-0.132388664	-0.067611336	0.2552631579	0.2771255061	1	0.9487854251	0.1797789693	0.2676962677	0.1429587482	0.0231192934	-0.3929149798	-0.4173499363	-0.2961425671	-0.3501938653	-0.4417451182	-0.4077748616	-0.0779352227	0.189516129	-0.1153225806
DG	-0.0334414516	0.3003826386	0.1131200123	0.0797022235	0.0919518849	0.002868623	0.0063781323	-0.2553772967	0.2830810357	-0.2961538462	-0.0170040486	-0.0983805668	-0.0455465587	0.2002024291	0.2534412955	0.9487854251	1	0.209322683	0.2175032175	0.1344238976	0.0246691902	-0.3718623482	-0.400040492	-0.320947671	-0.4099657064	-0.4688733702	-0.2863940128	-0.0534412955	0.1758064516	-0.0987903226
EntorhinalCortex	-0.110052777	-0.1221822303	-0.1410958551	0.0652685978	-0.0761268596	-0.0135551737	0.0342209189	0.0328964017	0.2881596997	0.1048582996	0.0366396761	0.0931174089	0.1004048583	0.2793522267	0.1940037203	0.1797789693	0.209322683	1	0.0247104247	-0.2830725462	-0.0090410645	-0.1506072874	-0.0659985832	-0.1286828044	0.0881329699	0.0062759389	-0.1842478272	0.1064777328	0.0491935484	-0.0310483871
CingulateCortex	-0.0462935917	-0.0006347181	0.139264585	-0.2069293766	-0.0772255137	-0.0649788972	0.1156172254	0.1121384542	0.2107823235	-0.1081081081	0.167140825	-0.1666666667	-0.3067804647	0.2120978121	0.111969112	0.2676962677	0.2175032175	0.0247104247	1	0.2602240896	-0.0604902055	-0.313655761	0.0341434502	-0.2096277033	-0.077561011	0.0187314761	0.0017784101	-0.0739687055	-0.1630541872	0.2093596059
MotorCortex	-0.0185144744	-0.1147559708	0.3392828419	-0.2068107244	-0.0080984184	0.1068895771	-0.0581185377	-0.1529791544	0.1838590115	0.060072218	0.0924608819	0.1213480687	0.1044972098	-0.0192034139	0.127311522	0.1429587482	0.1344238976	-0.2830725462	0.2602240896	1	0.0120914788	-0.0874275085	-0.2129568846	-0.1405429148	-0.2337973132	-0.1762967837	0.1017839578	0.1955356166	-0.1902113459	0.3886540601
NOR.DI	-0.0255403305	-0.0767977562	0.1713484898	0.2765482266	0.0026275097	-0.0609398893	-0.1609667179	-0.0189701264	-0.2138910135	0.0535175604	-0.2077670623	-0.0218827358	0.0259262848	0.1378116539	-0.0058121129	0.0231192934	0.0246691902	-0.0090410645	-0.0604902055	0.0120914788	1	0.0191473938	0.1039491563	0.0766581269	0.0560825727	-0.1407000594	0.0530512826	0.1001373019	0.1939349	-0.1275561602
NOR.exploration.T1	0.0342787596	0.0360941263	-0.1855747235	0.0615883509	-0.1416160635	0.1118616511	-0.1225485645	-0.0217646231	-0.1104853332	0.0801125704	-0.1919324578	0.0962476548	0.2281425891	-0.2708502024	-0.1724696356	-0.3929149798	-0.3718623482	-0.1506072874	-0.313655761	-0.0874275085	0.0191473938	1	0.5506145066	0.5954771748	0.4023578267	0.4055727572	-0.0938262355	0.1574108818	0.2338709677	-0.228372434
NOR.exploration.T2	0.2202029916	0.0232628415	-0.0504449209	0.163661271	-0.0561998338	0.2067636986	0.0488926435	0.2332410755	0.1488453109	0.0997279299	-0.1420395916	0.1362229108	-0.0107890046	0.0269258023	-0.1329081898	-0.4173499363	-0.400040492	-0.0659985832	0.0341434502	-0.2129568846	0.1039491563	0.5506145066	1	0.4278340916	0.7551039654	0.4721336086	0.0253354604	0.0785251903	0.3136284497	-0.3464393746
NOR.exploration.T3	-0.0609676122	-0.1024960631	-0.0352051152	0.1045698787	0.0583260858	0.0844431686	-0.3121832176	0.0069910385	-0.244835698	0.1001219895	-0.0938350417	-0.1580182103	-0.0482312114	0.093044451	-0.0848435799	-0.2961425671	-0.320947671	-0.1286828044	-0.2096277033	-0.1405429148	0.0766581269	0.5954771748	0.4278340916	1	0.4500478663	0.3728885201	-0.0942280624	0.0176409878	0.2658843224	-0.3038416016
NOR.exploration.T4	0.1268215136	-0.166547922	-0.097789151	0.1371899187	-0.0867293851	-0.0371502653	-0.1295406774	0.2421606968	-0.0487727154	0.3374644412	0.0778908995	0.162280556	0.0326821549	0.2255675434	-0.0441173113	-0.3501938653	-0.4099657064	0.0881329699	-0.077561011	-0.2337973132	0.0560825727	0.4023578267	0.7551039654	0.4500478663	1	0.6791838261	0	0.0043325047	0.3038793196	-0.3561576463
NOR.exploration.T5	0.0352681695	0.018349569	-0.1630519133	0.0987742118	-0.1214858683	0.0109874429	-0.0398836343	0.1633438103	-0.0541213004	0.1785345725	0.1367858154	0.1002908345	0.0662351068	0.088166819	0.1167122184	-0.4417451182	-0.4688733702	0.0062759389	0.0187314761	-0.1762967837	-0.1407000594	0.4055727572	0.4721336086	0.3728885201	0.6791838261	1	0.1849019432	-0.1192419557	0.0450921091	-0.2067638172
Rotarod.MeanDuration	0.016203276	-0.0187022718	0.0701683163	-0.1992807281	-0.026443806	-0.1115020909	0.2638667304	0.2343889303	0.0256783429	-0.1833364641	0.1282604639	-0.1551885935	-0.2401013366	-0.0258149428	-0.0301680508	-0.4077748616	-0.2863940128	-0.1842478272	0.0017784101	0.1017839578	0.0530512826	-0.0938262355	0.0253354604	-0.0942280624	0	0.1849019432	1	-0.1874648185	-0.4247868893	0.258502164
OF.RE.T1	-0.232625993	-0.2918611155	-0.1423806068	-0.2571921428	-0.0099986902	-0.1253687552	-0.0909261554	-0.0746751725	-0.1195907514	0.0166979362	-0.0500938086	0.0328330206	-0.0624765478	-0.0629554656	-0.2465587045	-0.0779352227	-0.0534412955	0.1064777328	-0.0739687055	0.1955356166	0.1001373019	0.1574108818	0.0785251903	0.0176409878	0.0043325047	-0.1192419557	-0.1874648185	1	0.5641495601	0.0098973607
OF.RE.T2	-0.0651675874	0.0711284892	-0.3563040089	0.1698134204	0.2512418098	-0.1653427211	-0.158401326	-0.0691045737	-0.0966973063	-0.146627566	0.098973607	-0.1928152493	-0.1158357771	0.372983871	-0.2657258065	0.189516129	0.1758064516	0.0491935484	-0.1630541872	-0.1902113459	0.1939349	0.2338709677	0.3136284497	0.2658843224	0.3038793196	0.0450921091	-0.4247868893	0.5641495601	1	-0.7745601173
OF.habituation	-0.1173016573	-0.2915486425	0.295848094	-0.4113078921	-0.3409981361	0.0569825197	-0.0814006814	-0.0445422053	0.1948625034	0.043255132	-0.2001466276	0.2144428152	-0.0564516129	-0.4153225806	0.1141129032	-0.1153225806	-0.0987903226	-0.0310483871	0.2093596059	0.3886540601	-0.1275561602	-0.228372434	-0.3464393746	-0.3038416016	-0.3561576463	-0.2067638172	0.258502164	0.0098973607	-0.7745601173	1
