# Supplementary material for: Selective increases in inter-individual variability in response to environmental enrichment in female mice
Source: eLife. 2018 Oct 26;7:e35690. doi: 10.7554/eLife.35690 (PMC6203437; doi:10.7554/eLife.35690)
Supplement: Figure 7—source data 2. — Spearman’s correlation coefficients for correlations between phenotypes in ENR mice. A tab-delimited text file. [file elife-35690-fig7-data2.txt]

	BodyWeight.end	BrainWeight	AdrenalWeight	LiverWeight	HeartWeight	BodyLength	Ki67	Neurons	Astrocytes	cholesterol	log.corticosterone	glucose	log.triglycerides	IMF	SMF	Hippocampus	DG	EntorhinalCortex	CingulateCortex	MotorCortex	NOR.DI	NOR.exploration.T1	NOR.exploration.T2	NOR.exploration.T3	NOR.exploration.T4	NOR.exploration.T5	Rotarod.MeanDuration	OF.RE.T1	OF.RE.T2	OF.habituation
BodyWeight.end	1	0.4391306955	0.0820931111	0.6177300987	0.3818164095	0.7956462035	-0.1736373476	0.2290240303	0.0123578718	0.1795464177	0.1507024877	0.0973880646	0.1193217951	0.1450363695	0.0432777986	0.0965895598	0.1880101086	-0.0792373185	0.0875652858	0.2547131895	0.2770992962	-0.1605676754	0.0447410576	0.0204584847	-0.2431394046	-0.1529608807	-0.1332927466	0.1949549014	0.1644197964	-0.0834313024
BrainWeight	0.4391306955	1	0.0483623179	0.0034371692	0.2860932187	0.4914129051	-0.0827758834	0.0165701261	0.082719081	0.1700074024	-0.0009804348	-0.1039309687	-0.3407991528	0.0272334505	-0.0889837163	0.0823336877	0.1089338022	0.1739070094	0.0089219571	0.2880232383	-0.1076530807	-0.0472569596	0.0720278202	0.121092323	-0.2380923566	-0.1689960213	0.1339462494	0.3530545884	0.1225543559	0.0341191327
AdrenalWeight	0.0820931111	0.0483623179	1	-0.0033914287	0.1724280288	0.3313473976	0.0455829556	-0.1688775197	0.4014592476	0.2062550985	0.0826713322	0.3457027701	0.1274398808	-0.1519185317	-0.09508862	-0.0629188307	0.0226304827	0.0520138186	0.1224551474	0.0955360904	-0.3449963141	0.0410064856	0.0032537885	0.0154188922	-0.0128175453	-0.1653690132	-0.2186536499	-0.1571601777	-0.1345878003	0.0858690857
LiverWeight	0.6177300987	0.0034371692	-0.0033914287	1	0.3076448518	0.4291321877	0.1093148799	0.1184929157	-0.0455827521	0.1934698411	0.1889596165	-0.0105713347	0.4327936319	0.1957328149	0.2056664327	-0.0308144877	0.0411535592	-0.0095373987	-0.249377833	0.0430780011	0.2407238062	-0.1928121	-0.0679783884	0.0637438643	-0.2152832065	-0.0280135975	-0.0563857418	0.1825701317	-0.1223398412	0.2178062611
HeartWeight	0.3818164095	0.2860932187	0.1724280288	0.3076448518	1	0.3229435257	-0.0567516971	0.1999970353	0.1299332785	0.0931251261	0.079628731	-0.125811584	0.0724949222	0.2801132663	0.0166301012	0.3446588464	0.4190785491	0.0524147634	-0.0316201256	0.0168279845	-0.1719051962	0.0764474379	0.3133062039	-0.0526003938	-0.1968757595	0.1098631648	0.0048208195	0.3453149086	0.0396215599	0.0661323359
BodyLength	0.7956462035	0.4914129051	0.3313473976	0.4291321877	0.3229435257	1	-0.0021853059	0.0911453043	0.1728757631	0.130665473	0.0346476876	0.0196617797	0.0805736548	0.0248285435	0.0462514018	0.1254610471	0.25982082	-0.0189208293	0.1515963342	0.2806346685	-0.0531046927	-0.1506818791	0.0022776858	0.0207034618	-0.1451287112	-0.0219486085	-0.2160474188	0.1207080731	0.1607408852	-0.1031302139
Ki67	-0.1736373476	-0.0827758834	0.0455829556	0.1093148799	-0.0567516971	-0.0021853059	1	0.0374436952	-0.1026375075	-0.0173602975	-0.1741660114	0.0251501511	0.1709754702	0.293828804	0.1837695655	-0.1606844631	-0.1471169029	0.0043780443	-0.0432599845	0.2300788215	-0.2288843725	-0.0160465452	-0.1885805376	0.1019315656	-0.198153076	-0.0398167515	-0.1857344003	-0.2630319665	-0.4026650618	0.3741378703
Neurons	0.2290240303	0.0165701261	-0.1688775197	0.1184929157	0.1999970353	0.0911453043	0.0374436952	1	0.0660598679	-0.2343449508	0.0179182889	-0.0222347312	-0.2043247809	0.1062753036	-0.0546558704	0.10951417	0.1417004049	-0.1472889426	0.1066654159	0.1604202005	0.307174546	0.2033866506	0.1341169987	0.1936154582	-0.1236044104	0.0805656562	-0.1021767691	0.1857498009	0.0918429571	-0.0272057789
Astrocytes	0.0123578718	0.082719081	0.4014592476	-0.0455827521	0.1299332785	0.1728757631	-0.1026375075	0.0660598679	1	0.3223082425	-0.3000703812	0.2281129814	0.262256634	-0.2084535627	0.1731207345	0.1022525976	0.1540875777	0.1828727795	0.2993197361	0.4305806542	-0.276984179	-0.0129486281	0.0465917291	-0.131130201	0.0074082193	0.07886223	0.1112049554	-0.0419422953	0.0275862077	-0.0037532255
cholesterol	0.1795464177	0.1700074024	0.2062550985	0.1934698411	0.0931251261	0.130665473	-0.0173602975	-0.2343449508	0.3223082425	1	0.1198874296	0.3045170978	0.2686679174	-0.0016194332	0.1030364372	0.1997975709	0.2089068826	0.1791224423	-0.1983114447	0.1434511435	-0.3018049102	-0.2193245779	-0.0971706054	-0.1411477287	-0.3173936894	-0.0740711098	-0.0251442513	-0.18630394	-0.190619137	0.1885553471
log.corticosterone	0.1507024877	-0.0009804348	0.0826713322	0.1889596165	0.079628731	0.0346476876	-0.1741660114	0.0179182889	-0.3000703812	0.1198874296	1	-0.0605094048	-0.1596622889	-0.0874493927	-0.0694331984	0.0510121457	0.0714574899	-0.1638034796	-0.1684803002	-0.2574679943	0.3642986139	-0.1465290807	-0.0937343168	0.1166167063	-0.1332223215	0.100797799	0.0259886478	0.2512195122	0.0133208255	0.0731707317
glucose	0.0973880646	-0.1039309687	0.3457027701	-0.0105713347	-0.125811584	0.0196617797	0.0251501511	-0.0222347312	0.2281129814	0.3045170978	-0.0605094048	1	0.2256203389	-0.1905966904	-0.0265195607	-0.0957538338	-0.0596184018	0.0244022542	0.1018809514	-0.0732067627	-0.0801010567	-0.06097847	-0.1200848287	-0.0856738967	9.43545117758492E-05	-0.2392150881	-0.3664383578	-0.2708382197	-0.0556311272	0.0095689291
log.triglycerides	0.1193217951	-0.3407991528	0.1274398808	0.4327936319	0.0724949222	0.0805736548	0.1709754702	-0.2043247809	0.262256634	0.2686679174	-0.1596622889	0.2256203389	1	0.2534412955	0.3627530364	0.1028340081	0.0548582996	-0.1845935004	-0.1015009381	-0.0596345333	-0.0657175852	-0.1549718574	-0.1084339959	-0.0188700172	-0.0184926169	0.0572714767	-0.1561195306	-0.0660412758	0.0979362101	-0.0881801126
IMF	0.1450363695	0.0272334505	-0.1519185317	0.1957328149	0.2801132663	0.0248285435	0.293828804	0.1062753036	-0.2084535627	-0.0016194332	-0.0874493927	-0.1905966904	0.2534412955	1	0.5012145749	0.2923076923	0.236437247	-0.213371266	-0.2979757085	0.0775248933	0.107544799	0.0477732794	-0.0577540358	0.0535706437	-0.0443027187	0.1912499575	0.0821987153	-0.0449392713	0.1370445344	-0.1481781377
SMF	0.0432777986	-0.0889837163	-0.09508862	0.2056664327	0.0166301012	0.0462514018	0.1837695655	-0.0546558704	0.1731207345	0.1030364372	-0.0694331984	-0.0265195607	0.3627530364	0.5012145749	1	0.3643724696	0.345951417	0.0227596017	-0.2174089069	0.219772404	0.2010260474	-0.0038461538	0.0107257495	-0.0413492041	0.2008389913	0.3736666731	-0.0089082352	0.0170040486	0.15951417	-0.0825910931
Hippocampus	0.0965895598	0.0823336877	-0.0629188307	-0.0308144877	0.3446588464	0.1254610471	-0.1606844631	0.10951417	0.1022525976	0.1997975709	0.0510121457	-0.0957538338	0.1028340081	0.2923076923	0.3643724696	1	0.9461538462	0.2702702703	-0.1888663968	0.1318160266	-0.1420142859	-0.0512145749	0.0971505389	-0.2466693899	-0.0686437526	0.1994669267	0.0023282887	0.2672064777	0.3769230769	-0.2923076923
DG	0.1880101086	0.1089338022	0.0226304827	0.0411535592	0.4190785491	0.25982082	-0.1471169029	0.1417004049	0.1540875777	0.2089068826	0.0714574899	-0.0596184018	0.0548582996	0.236437247	0.345951417	0.9461538462	1	0.320056899	-0.0933198381	0.1742532006	-0.251765132	-0.0089068826	0.093231515	-0.2364848569	-0.0348311029	0.172864489	-0.0131598928	0.2184210526	0.2896761134	-0.2313765182
EntorhinalCortex	-0.0792373185	0.1739070094	0.0520138186	-0.0095373987	0.0524147634	-0.0189208293	0.0043780443	-0.1472889426	0.1828727795	0.1791224423	-0.1638034796	0.0244022542	-0.1845935004	-0.213371266	0.0227596017	0.2702702703	0.320056899	1	0.2211401685	0.2329472329	-0.5479648404	0.2161067951	0.2122322399	-0.1786777506	-0.0847122011	-0.1121751336	-0.0671956233	0.1320713426	-0.060072218	0.0769230769
CingulateCortex	0.0875652858	0.0089219571	0.1224551474	-0.249377833	-0.0316201256	0.1515963342	-0.0432599845	0.1066654159	0.2993197361	-0.1983114447	-0.1684803002	0.1018809514	-0.1015009381	-0.2979757085	-0.2174089069	-0.1888663968	-0.0933198381	0.2211401685	1	0.2244228034	-0.2127761816	0.0210131332	0.0998432744	-0.2263458564	0.0196248179	-0.1889958731	-0.063611203	-0.1589118199	0.043902439	-0.0836772983
MotorCortex	0.2547131895	0.2880232383	0.0955360904	0.0430780011	0.0168279845	0.2806346685	0.2300788215	0.1604202005	0.4305806542	0.1434511435	-0.2574679943	-0.0732067627	-0.0596345333	0.0775248933	0.219772404	0.1318160266	0.1742532006	0.2329472329	0.2244228034	1	0.0726515182	-0.0631360105	0.0995012335	0.0968296811	-0.2809052182	0.0309319193	0.1799179231	0.0664186454	0.2207024839	-0.2010066747
NOR.DI	0.2770992962	-0.1076530807	-0.3449963141	0.2407238062	-0.1719051962	-0.0531046927	-0.2288843725	0.307174546	-0.276984179	-0.3018049102	0.3642986139	-0.0801010567	-0.0657175852	0.107544799	0.2010260474	-0.1420142859	-0.251765132	-0.5479648404	-0.2127761816	0.0726515182	1	-0.273533949	0.0255608754	0.1979454894	-0.0363006724	0.1952149211	0.0954764917	0.1450746692	0.3928175659	-0.3615707141
NOR.exploration.T1	-0.1605676754	-0.0472569596	0.0410064856	-0.1928121	0.0764474379	-0.1506818791	-0.0160465452	0.2033866506	-0.0129486281	-0.2193245779	-0.1465290807	-0.06097847	-0.1549718574	0.0477732794	-0.0038461538	-0.0512145749	-0.0089068826	0.2161067951	0.0210131332	-0.0631360105	-0.273533949	1	0.3541286308	0.6097846061	0.5509101524	0.1580692757	-0.020828447	0.1564727955	0.0662288931	-0.074108818
NOR.exploration.T2	0.0447410576	0.0720278202	0.0032537885	-0.0679783884	0.3133062039	0.0022776858	-0.1885805376	0.1341169987	0.0465917291	-0.0971706054	-0.0937343168	-0.1200848287	-0.1084339959	-0.0577540358	0.0107257495	0.0971505389	0.093231515	0.2122322399	0.0998432744	0.0995012335	0.0255608754	0.3541286308	1	0.1903747518	0.1590776418	0.4096736597	-0.2184259686	0.2762394225	0.2119044637	-0.1111066648
NOR.exploration.T3	0.0204584847	0.121092323	0.0154188922	0.0637438643	-0.0526003938	0.0207034618	0.1019315656	0.1936154582	-0.131130201	-0.1411477287	0.1166167063	-0.0856738967	-0.0188700172	0.0535706437	-0.0413492041	-0.2466693899	-0.2364848569	-0.1786777506	-0.2263458564	0.0968296811	0.1979454894	0.6097846061	0.1903747518	1	0.3968494971	0.2783138706	0.101818071	0.2429514715	0.2439893225	-0.1852092189
NOR.exploration.T4	-0.2431394046	-0.2380923566	-0.0128175453	-0.2152832065	-0.1968757595	-0.1451287112	-0.198153076	-0.1236044104	0.0074082193	-0.3173936894	-0.1332223215	9.43545117758492E-05	-0.0184926169	-0.0443027187	0.2008389913	-0.0686437526	-0.0348311029	-0.0847122011	0.0196248179	-0.2809052182	-0.0363006724	0.5509101524	0.1590776418	0.3968494971	1	0.3372599612	-0.0245344749	0.046042842	0.2152125463	-0.1810578151
NOR.exploration.T5	-0.1529608807	-0.1689960213	-0.1653690132	-0.0280135975	0.1098631648	-0.0219486085	-0.0398167515	0.0805656562	0.07886223	-0.0740711098	0.100797799	-0.2392150881	0.0572714767	0.1912499575	0.3736666731	0.1994669267	0.172864489	-0.1121751336	-0.1889958731	0.0309319193	0.1952149211	0.1580692757	0.4096736597	0.2783138706	0.3372599612	1	-0.1730796683	0.159596515	0.3772281264	-0.3275928466
Rotarod.MeanDuration	-0.1332927466	0.1339462494	-0.2186536499	-0.0563857418	0.0048208195	-0.2160474188	-0.1857344003	-0.1021767691	0.1112049554	-0.0251442513	0.0259886478	-0.3664383578	-0.1561195306	0.0821987153	-0.0089082352	0.0023282887	-0.0131598928	-0.0671956233	-0.063611203	0.1799179231	0.0954764917	-0.020828447	-0.2184259686	0.101818071	-0.0245344749	-0.1730796683	1	0.0930712586	-0.0705540186	0.1003893616
OF.RE.T1	0.1949549014	0.3530545884	-0.1571601777	0.1825701317	0.3453149086	0.1207080731	-0.2630319665	0.1857498009	-0.0419422953	-0.18630394	0.2512195122	-0.2708382197	-0.0660412758	-0.0449392713	0.0170040486	0.2672064777	0.2184210526	0.1320713426	-0.1589118199	0.0664186454	0.1450746692	0.1564727955	0.2762394225	0.2429514715	0.046042842	0.159596515	0.0930712586	1	0.3303939962	-0.0082551595
OF.RE.T2	0.1644197964	0.1225543559	-0.1345878003	-0.1223398412	0.0396215599	0.1607408852	-0.4026650618	0.0918429571	0.0275862077	-0.190619137	0.0133208255	-0.0556311272	0.0979362101	0.1370445344	0.15951417	0.3769230769	0.2896761134	-0.060072218	0.043902439	0.2207024839	0.3928175659	0.0662288931	0.2119044637	0.2439893225	0.2152125463	0.3772281264	-0.0705540186	0.3303939962	1	-0.9198874296
OF.habituation	-0.0834313024	0.0341191327	0.0858690857	0.2178062611	0.0661323359	-0.1031302139	0.3741378703	-0.0272057789	-0.0037532255	0.1885553471	0.0731707317	0.0095689291	-0.0881801126	-0.1481781377	-0.0825910931	-0.2923076923	-0.2313765182	0.0769230769	-0.0836772983	-0.2010066747	-0.3615707141	-0.074108818	-0.1111066648	-0.1852092189	-0.1810578151	-0.3275928466	0.1003893616	-0.0082551595	-0.9198874296	1
