# Supplementary material for: Selective increases in inter-individual variability in response to environmental enrichment in female mice
Source: eLife. 2018 Oct 26;7:e35690. doi: 10.7554/eLife.35690 (PMC6203437; doi:10.7554/eLife.35690)
Supplement: Supplementary file 1. — Abbreviations: NOR, novel object recognition test; OF, open field test; IMF, infrapyramidal mossy fibers; SMF, suprapyramidal mossy fibers; DG, dentate gyrus. [file elife-35690-supp1.txt]

"# K�rholz, Zocher, Grzyb, Morisse, Poetzsch, Ehret, Schmied and Kempermann"																																																											
# Selective increases in inter-individual variability in female mice in response to environmental enrichment																																																											
# Supplementary Table 1																																																											
#																																																											
Housing	BodyWeight.W5	BodyWeight.W6	BodyWeight.W10	BodyWeight.W12	BodyWeight.W15	BodyWeight.W17	BodyWeight.W20	BodyWeight.W21.end	BodyLength	BrainWeight	LiverWeight	AdrenalWeight	log.corticosterone	Cholesterol	log.triglycerides	Glucose	BrdU	Neurons	Astrocytes	Ki67	Hippocampus	DentateGyrus	IMF	SMF	Hilus	EntorhinalCortex	CingulateCortex	MotorCortex	Rotarod.MeanDuration	Rotarod.Day1	Rotarod.Day2	Rotarod.Day3	Rotarod.T1	Rotarod.T2	Rotarod.T3	Rotarod.T4	Rotarod.T5	Rotarod.T6	Rotarod.T7	Rotarod.T8	Rotarod.T9	OF.DistanceMoved.T1	OF.DistanceMoved.T2	OF.CenterDuration.T1	OF.CenterDuration.T2	OF.RE.T1	OF.RE.T2	OF.habituation	NOR.DistanceMoved.T1	NOR.DistanceMoved.T2	NOR.DistanceMoved.T3	NOR.DistanceMoved.T4	NOR.DistanceMoved.T5	NOR.exploration.T1	NOR.exploration.T2	NOR.exploration.T3	NOR.exploration.T4	NOR.exploration.T5	NOR.DI
# Units:	g	g	g	g	g	g	g	g	cm	g	g	mg x 10E-01	log (pg/ml)	mM	log (mM)	mM	cells / DG	cells / DG	cells / DG	cells / DG	mm3	mm3	mm3 x 10E-02	mm3 x 10E-02	mm3 x 10E-02	um	um	um	s	s	s	s	s	s	s	s	s	s	s	s	s	cm	cm	s	s	-	-	-	cm	cm	cm	cm	cm	cm	s	s	s	s	-
CTRL	16.49	16.81	19.06	20.37	21.17	21.14	21.6	21.7	9.5	0.5	0.91	52	11.36	0.876	-1.042	22.692	624	443	119	960	9.708	1.93	5.438	34.368	32.813	613.38	1117.469	796.408	73	14.7	90.3	113	4	19	21	84	70	117	104	112	123	2387.26	1963.97	53.17	23.93	0.82	0.68	0.13	1158.49	440.81	568.97	330.17	481.3	6.8	1.07	2.03	0.77	2.7	-0.25
CTRL	17.84	18.48	20.58	21.5	22.05	23.55	23.41	23.8	10.1	0.48	0.97	54	11.416	1.126	-0.77	26.038	1062	814	186	1446	9.398	1.909	5.815	32.4	30.795	738.591	1138.767	NA	46	9.7	62.3	66.7	3	13	13	64	44	79	14	76	110	3641.73	2489.04	67.27	43.6	0.9	0.8	0.09	735.03	492.51	542.11	458.25	296.88	6.4	1.6	2.8	0.93	1	-0.4
CTRL	16.5	17.51	20.66	20.95	21.52	21.89	22.78	23	9.65	0.48	1.09	52	11.653	1.142	-0.712	23.775	1002	762	120	1146	9.826	2.085	7.913	36.88	32.735	832.634	1164.494	807.552	79	61	99.7	75	38	60	85	76	123	100	120	14	91	2498.73	1918.34	52.6	26.1	0.84	0.74	0.1	556.35	547.56	409.89	300.54	987.05	3.8	1.07	0	2.2	4.3	NA
CTRL	16.57	17.85	20.86	21.65	21.85	22.95	22.67	22.4	9.8	0.49	0.79	48	12.035	1.135	-1.098	14.389	600	350	171	1536	9.825	1.943	7.763	36.63	31	860.997	1165.098	891.685	29	8.7	29.3	48.3	6	5	15	61	26	1	23	29	93	2942.12	2789.02	53.37	32.9	0.91	0.81	0.1	1094.75	729.3	536.98	557.62	608.54	8.23	1.97	1.63	0.37	1.33	-1
CTRL	17.18	17.86	21.05	22.05	21.86	23.93	23.57	24.3	9.85	0.48	NA	55	11.198	1.354	-0.671	34.675	708	524	156	1326	9.204	1.901	5.34	34.755	30.103	665.295	NA	822.743	79	18.3	70.3	149.7	21	19	15	37	81	93	141	184	124	4002.57	2451.68	40.1	14.17	0.84	0.67	0.17	988.88	774.02	500.54	650.6	754.12	6.47	2.33	0.77	1.63	0.57	-1
CTRL	16.65	17.87	21.43	22.54	23.16	23.83	24.43	24.1	9.9	0.5	0.95	53	11.159	0.968	-1.091	14.515	828	431	315	2046	9.599	2.058	7.238	30.323	33.863	668.872	1156.386	822.156	111	121.7	101.3	111.3	109	69	187	134	44	126	174	99	61	2274.99	2041.71	35	11.97	0.84	0.71	0.13	667.74	483.42	590.18	176.12	66.52	4.8	1.43	0	0	0	NA
CTRL	16.55	17.27	20.56	22.17	22.52	22.55	23.85	24.1	9.75	0.47	1.03	42	11.196	1.203	-0.553	27.624	522	402	78	1038	9.031	1.803	5.563	29.445	32.068	606.173	1013.342	834.812	62	27.7	61.7	97.3	41	2	40	9	119	57	90	111	91	2646.61	2424.2	105.5	23.33	0.91	0.79	0.12	1176.91	208.42	695.28	634.39	619.77	9.07	0.73	0.1	0.33	0	1
CTRL	16.7	16.44	19.01	20.52	20.34	20.72	21.52	21.6	9.5	0.48	0.88	44	11.289	1.192	-0.781	15.083	468	351	61	1896	8.266	1.581	5.588	28.99	31.513	866.043	1068.965	751.023	74	17	89.3	117	8	30	13	101	103	64	97	162	92	3316.15	NA	60.8	NA	0.89	NA	NA	1307.37	857.92	1078.14	1162.16	989.95	8	2.1	4.2	5.93	3.5	-0.4
CTRL	17.13	17.77	20.59	21.8	22.08	22.47	22.85	22.4	9.7	0.49	0.86	59	11.44	0.919	-1.332	9.476	600	434	103	1416	9.52	1.95	5.558	32.938	30.308	555.997	1185.012	887.515	91	40.3	89.3	144	2	21	98	112	82	74	161	103	168	2561.52	2339.79	75.53	20.67	0.9	0.75	0.15	671.38	582.26	493.06	463.51	498.33	8.23	1.4	0.83	0	1.2	1
CTRL	16.51	15.49	17.43	19.32	19.87	20.51	20.78	20.8	9.4	0.48	0.905	44	11.305	1.49	-1.049	22.771	786	665	76	936	8.863	1.743	7.178	38.623	32.233	722.721	1136.448	825.775	87	24	112.3	126	1	11	60	58	133	146	102	12	264	3495.93	NA	53.2	NA	0.86	NA	NA	926.23	599.43	696.77	902.97	854.71	7.67	2.4	6.8	9.63	7.2	0.67
CTRL	16.83	19.91	20.75	21.3	21.87	23.02	22.88	23	9.85	0.48	0.84	47	11.091	1.064	-0.827	27.986	870	680	123	1296	6.858	1.378	3.745	38.64	25.488	673.08	1109.806	760.079	98	49.7	135.3	110	34	7	108	116	150	140	127	108	95	2900.96	NA	62.27	NA	0.87	NA	NA	970.42	694.51	616.36	569.47	989.61	12.6	6.3	3.6	2.9	6.3	-0.13
CTRL	17.04	14.84	16.95	18.18	19.22	20.19	20.84	20.5	9.2	0.48	0.79	53	11.323	0.853	-0.857	25.003	846	645	115	2010	8.128	1.739	5.288	34.598	26.835	595.437	1200.531	835.11	123	53.7	148.7	166.3	10	21	130	71	169	206	134	174	191	2439.25	2122.99	48.77	4.13	0.84	0.54	0.3	531.64	280.49	213.44	299.43	564.36	6.07	0.77	0.2	0	4.8	-1
CTRL	14.57	17.48	19.57	21.34	21.04	21.74	21.65	21.1	9.7	0.49	0.78	48	10.951	1.175	-0.813	23.949	648	488	91	990	9.125	1.832	4.808	31.07	28.433	629.493	1126.285	818.717	41	12.7	37.3	74	20	4	14	59	30	23	23	104	95	2337.33	NA	29.9	NA	0.77	NA	NA	1020.52	435.39	604.09	402.59	249.23	15.2	1.97	12.4	1.8	2.4	0.04
CTRL	16.82	17.05	20.66	21.63	21.5	22.31	22.26	22.1	9.8	0.5	0.95	44	11.848	1.07	-1.021	21.724	732	611	78	2532	8.846	1.89	4.785	31.185	31.743	628.487	1104.521	796.489	116	50.3	134.3	164	37	56	58	82	128	193	160	183	149	2342.73	2413.74	82.43	39.67	0.87	0.79	0.07	872.69	561.76	689.47	317.8	1050.15	8.87	1.97	1.93	0	2.77	0.52
CTRL	16.42	17.46	19.62	21.07	21.78	21.11	22.04	23	9.85	0.49	1.07	50	10.526	0.947	-0.623	24.951	858	566	137	2082	9.844	2.029	5.728	34.883	35.185	790.573	1122.939	772.706	78	45	93.7	95.3	2	70	63	37	144	100	79	113	94	2250.62	2586.74	74.8	36	0.83	0.74	0.09	1301.32	624.05	880.66	608.4	986.87	19.3	3.47	2.93	1.87	4.5	0.25
CTRL	16.51	17.7	19.7	21.35	21.66	22.52	23.35	24.4	9.75	0.49	1.12	42	11.815	0.954	-0.676	23.905	462	291	125	1182	9.569	1.981	7.253	33.868	32.29	772.637	NA	751.937	63	39	78.3	71.7	8	39	70	86	78	71	73	45	97	4139.92	3632.95	39.27	34.43	0.83	0.84	0	1616.4	1188.57	733.75	1046.98	1006.73	14.2	5.1	3.6	9.47	5.93	0.28
CTRL	16.46	18.11	20.37	22.34	22.06	22.15	22.33	22.7	9.8	0.49	1.04	57	10.771	1.003	-0.536	23.238	780	603	124	1224	9.272	1.849	6.498	33.69	31.133	574.118	1062.82	871.614	61	24.3	79.3	80	6	22	45	97	76	65	91	131	18	3427.52	2446.85	32.63	34.3	0.85	0.78	0.08	1136.62	881.76	857.87	491.68	299.74	9.93	3.37	3.17	1.63	1.1	0.18
CTRL	15.67	18.16	20.72	21.94	21.66	21.87	22.83	22.7	9.9	0.49	1	55	10.817	1.297	-0.217	32.581	846	679	104	1764	7.75	1.538	4.935	38.168	26.305	669.689	1140.564	806.225	86	45.7	116	96.3	59	57	21	118	102	128	151	2	136	2402.8	2292.89	38.83	11.93	0.83	0.66	0.17	849.31	620.61	647.73	552.71	679.18	10.67	4.43	3.87	3.23	10.37	0.28
CTRL	17.72	18.03	21.2	21.39	21.78	22.87	22.77	23.7	9.8	0.49	1.05	46	11.106	0.937	-0.85	25.256	978	704	176	1818	8.581	1.784	6.298	30.66	29.975	691.967	1155.399	803.732	126	89	136.3	152	108	58	101	146	131	132	161	147	148	2200.21	1763.61	41.3	12.37	0.77	0.6	0.17	553.94	1128.32	325.7	419.91	622.67	2.93	4.13	0	0.77	1.5	NA
CTRL	15.98	17.33	20.08	20.2	20.75	21.44	21.58	21.3	9.55	0.48	0.84	50	11.984	1.3	-0.33	34.14	846	659	134	1464	8.546	1.74	5.748	31.118	27.238	675.233	1211.133	833.101	65	7	73.3	113.7	2	8	11	37	116	67	58	136	147	2673.43	NA	132	NA	0.87	NA	NA	669.15	370.16	240.18	460.35	347.98	12.23	3.37	1.17	4.07	9.63	-0.71
CTRL	16.02	16.43	20.23	20.95	21.19	21.56	22.22	22.4	9.85	0.49	1.03	50	10.844	1.319	-0.4	27.907	750	574	115	1404	8.911	1.862	5.368	34.908	31.398	730.473	1094.224	817.579	52	10.3	63	81.7	1	3	27	16	51	122	38	85	122	2698.42	2172.3	47.77	15.8	0.89	0.71	0.18	1343.1	296.18	534.32	82.47	335.84	11.57	0.87	3.97	0	2.53	-1
CTRL	16.14	16.07	20.11	21.12	21.68	21.68	21.35	21.8	9.7	0.48	0.82	51	11.7	0.776	-1.12	16.443	768	607	115	1302	10.483	2.339	6.493	33.573	39.26	700.9	1201.554	850.65	121	21.3	154	187.7	1	4	59	123	123	216	183	283	97	2767.54	2131.77	63.4	21.13	0.84	0.71	0.13	498.46	279.8	857.21	224.83	225.99	5.3	0.23	7.43	0	0.4	-0.52
CTRL	15.91	16.89	20.52	21.01	20.63	22.21	23.05	22.1	9.65	0.49	0.89	52	10.933	1.191	-1.347	11.145	780	623	91	1536	8.296	1.686	6.215	24.785	30.373	711.983	1199.81	772.421	97	63	118	110.3	38	51	100	131	53	170	203	97	31	3331.78	NA	77.27	NA	0.9	NA	NA	1388.63	728.61	632	488.58	709.56	9.37	3.83	2.13	1.13	0.9	1
CTRL	16.72	17.08	20.26	21.08	22.73	22.99	23.34	23.8	9.8	0.5	0.93	50	11.541	1.037	-0.762	23.359	732	534	124	1824	8.63	1.756	5.56	35.763	32.948	657.534	NA	830.67	133	77	140.3	181	80	45	106	37	216	168	218	78	247	2749.15	2574.59	39.2	19.9	0.81	0.74	0.07	1032.31	874.32	595.63	860.6	947.1	11.37	2.13	0.1	1.7	3.1	-1
CTRL	15.93	16.9	21.36	22.04	21.72	22.46	22.61	22.9	9.8	0.5	1.1	57	11.242	1.303	-0.597	26.049	906	700	107	2280	9.887	2.095	6.763	34.868	33.823	708.694	1122.677	810.642	71	39.7	77	96	6	43	70	76	90	65	113	61	114	2684.99	2667.66	32.17	30.97	0.8	0.79	0	884.96	600.27	657.15	790.27	635.72	5.97	2.33	1.77	6.23	3.03	0.32
CTRL	17.25	18.34	21.07	21.35	22.08	23.08	22.47	23.5	10	0.49	0.94	53	11.436	1.542	-0.211	44.029	618	482	99	1920	9.118	1.851	6.993	34.268	30.288	635.656	1140.644	850.745	100	41.3	95.3	164.7	32	29	63	6	178	102	176	128	190	2873.14	NA	67.93	NA	0.9	NA	NA	1093	695.46	819.35	687.86	789.55	11.33	2.9	4.3	2.4	7.2	0.3
CTRL	16.4	16.83	19.91	21.15	21.87	21.5	22.18	22.2	9.75	0.49	1.08	52	10.499	0.687	-0.84	16.745	636	451	133	1134	11.913	2.351	7.94	51.17	42.203	670.235	1170.01	789.477	50	2.3	46	102.3	2	3	2	6	86	46	131	133	43	2952.95	2967.56	48.6	50.5	0.85	0.82	0.03	878.52	567.29	488.05	353.59	284.26	4.17	1.83	5.2	0	1.27	1
CTRL	16.29	17.67	20.04	20.89	21.26	22.2	23.05	23.5	9.8	0.5	1.02	43	11.495	1.219	-1.008	15.89	888	728	107	1884	7.324	1.497	7.33	27.155	24.603	606.713	1116.195	759.401	83	12.3	100.3	137.3	6	4	27	20	146	135	146	111	155	2621.03	2233.99	98.17	71.23	0.81	0.76	0.06	1035.35	626.97	812.5	481.88	740.04	14.73	3.03	11.3	2.5	4.87	-0.54
CTRL	17.58	17.37	20.68	21.44	22.05	23.36	23.36	23.1	9.8	0.49	0.95	56	11.773	1.369	-0.934	25.955	786	534	141	1338	8.437	1.718	7.225	34.31	31.813	735.179	1123.367	822.248	105	67.7	134.3	114	53	50	100	91	123	189	147	2	193	2699.46	2032.18	36.6	22	0.82	0.66	0.16	1180.32	676.28	855.29	921.63	827.7	3.9	1.47	1.43	1.93	2.8	0.58
CTRL	16.32	17.68	21.49	21.72	22.6	23.96	23.87	22.6	9.65	0.49	0.9	50	11.345	1.039	-1.219	16.35	708	531	135	1104	8.682	1.808	6.658	30.463	31.66	NA	1108.487	746.405	101	46.7	125.3	129.7	11	51	78	139	176	61	107	149	133	2507.72	3014.15	68.47	24.43	0.89	0.8	0.08	1299.13	1169.62	1117.71	785.53	950.09	23.57	19.33	25.7	15.8	17.2	-0.56
CTRL	15.95	16.1	19.72	20.53	21.64	21.89	22.23	22.1	9.65	0.49	0.9	49	11.567	0.989	-1.092	21.913	750	608	60	1746	8.911	1.842	6.868	32.463	29.735	632.228	1058.934	782.105	113	73	97	168	72	59	88	68	53	170	146	178	180	2248.03	2440.74	66.97	53.57	0.87	0.8	0.07	727.38	446.43	236.31	526.44	704.07	2.67	1.33	1.5	1.87	2.57	-1
CTRL	16.77	18.2	20.54	21.71	22	22.92	23.18	23.4	9.95	0.48	1.05	54	11.489	1.057	-0.906	25.115	690	518	124	1170	7.711	1.517	6.773	28.208	22.06	678.332	1118.87	796.935	73	40	84	95	1	42	77	78	138	36	89	135	61	2574	2392.2	81.97	28.37	0.88	0.78	0.11	948.13	868.62	1007.6	980.91	948.37	11.77	4.6	7.47	6.3	8.63	0.02
CTRL	16.04	15.59	18.83	20.42	21.73	22.37	21.81	22	9.8	0.5	0.98	52	10.886	1.054	-0.611	30.465	702	527	119	1740	8.783	1.918	5.255	32.19	31.583	686.828	1101.576	832.517	59	64	37	77	47	51	94	73	10	28	82	68	81	2925.8	NA	74.37	NA	0.89	NA	NA	1210.75	684.92	565.36	422.39	361.85	20.3	4.03	4.47	1.47	1.13	-0.12
CTRL	16.02	17.2	21	21.69	22.13	22.42	22.35	23.1	9.8	0.48	1.01	59	11.426	0.878	-1.359	15.174	792	602	127	1302	7.16	1.519	6.935	34.005	29.468	648.881	1119.25	871.294	122	68.7	132	164.7	57	55	94	82	131	183	168	174	152	3697.26	2688.88	50.33	16.47	0.87	0.75	0.12	1198.45	1017.39	1138.92	831.06	738.41	14.6	6.93	17.83	7.53	8.13	0.41
CTRL	16.82	17.44	20.22	22.01	22.94	22.17	22.42	24.2	9.85	0.48	1.27	57	11.611	1.277	-0.107	16.524	684	487	93	1272	7.744	1.587	6.22	35.245	34.785	665.519	1000.577	NA	114	61.3	129.7	149.7	11	66	107	112	151	126	70	159	220	1733.17	2034.06	103.07	29.9	0.75	0.65	0.1	801.86	375.53	807.04	341.73	388.58	13.9	0.67	10.77	0	2.8	0.15
CTRL	16.63	17.06	19.68	20.61	21.52	22.42	23.03	23.3	9.8	0.49	0.95	48	10.77	1.194	-0.929	22.422	798	650	133	1272	NA	NA	NA	NA	NA	593.294	1142.108	843.157	118	97	95.3	160.7	1	245	45	72	102	112	155	151	176	3504.26	3501.37	36.67	23.1	0.86	0.75	0.11	1302.89	1233.73	489.61	778.67	886.9	16.8	25.2	10.53	18.67	16.67	-0.16
CTRL	16.29	18	20.52	21.97	22	22.46	22.6	24.2	9.85	0.48	0.99	58	11.857	1.294	-1.132	17.363	774	626	64	1548	9.041	1.818	6.425	35.303	32.565	576.481	1194.383	781.419	54	24.3	88.3	48.3	20	13	40	56	51	158	69	48	28	2966.21	2210.47	40.9	19.33	0.82	0.72	0.1	1202.7	716.4	786.34	780.32	743.56	9.03	7.47	6	6.17	2.33	-0.16
CTRL	16.53	17.26	19.35	20.71	21.47	21.6	21.8	21.5	9.7	0.47	0.81	61	11.43	1.199	-0.537	28.964	876	648	158	1530	8.705	1.863	5.765	35.25	28.403	701.528	1027.752	819.924	121	85.7	176.3	100	36	74	147	171	199	159	23	149	128	2734.33	1979.69	88.07	21.7	0.86	0.73	0.12	1189.02	705.12	677.08	957.63	432.17	9.1	2.9	3.03	2.3	0.23	1
CTRL	16.56	16.87	20.01	19.83	20.94	21.75	21.59	22.4	9.65	0.48	1.07	46	11.278	1.136	-0.431	27.131	948	882	57	1506	6.816	1.446	5.633	30.108	26.915	631.68	1119.568	813.958	87	36	110.7	113.3	38	11	59	68	122	142	103	121	116	3474.75	4714.81	114.63	65.27	0.94	0.9	0.04	1737.15	1541.81	1344.54	1674.95	1258.25	15.9	8.2	9.67	7.33	2.57	0.37
CTRL	16.73	17.79	21.48	22.27	23.05	23.69	23.64	24.8	10.1	0.49	1.06	53	11.734	1.301	-0.63	25.589	642	430	141	1536	8.507	1.745	6.193	32.168	31.485	627.985	1160.203	838.231	80	45.7	86.7	107.7	2	39	96	105	71	84	109	128	86	3057.44	2747.2	38.2	24.9	0.83	0.75	0.08	899.01	911.25	879.5	1199.14	793.22	6.83	5.67	4.63	5.8	5.43	-0.22
ENR	16.41	17.35	18.38	18.92	20.99	20.01	22.72	20.9	9.85	0.49	0.92	51	12.031	1.053	-0.362	14.678	1248	998	150	1548	10.32	2.134	5.743	36.07	38.918	694.958	1138.216	819.319	167	126.7	237.3	135.7	98	89	193	233	242	237	121	97	189	2799.44	2119.13	52.8	31.27	0.86	0.72	0.14	543.7	503.98	702.1	533.15	800.35	5.1	1.43	8.03	2.47	12.13	0.48
ENR	19.94	19.84	20.64	21.12	21.89	22.72	24.24	22.5	9.8	0.5	0.98	51	11.938	1.055	-1.222	15.581	1644	1425	157	1302	9.578	1.958	7.52	35.713	33.488	742.224	1117.273	917.05	203	204.3	183	223	174	214	225	218	219	112	214	237	218	3277.08	2584.02	72.23	19.93	0.87	0.71	0.16	847.1	899.89	511.39	168.19	522.6	26.87	42.57	43.3	0.07	17.33	0.78
ENR	16.28	16.94	18.3	19.65	20.38	21.58	21.7	21.1	9.75	0.49	0.95	51	11.172	0.973	-0.339	20.719	1014	629	203	1422	10.048	2.071	5.513	34.153	37.855	766.622	1119.307	846.956	172	172	152	192.3	145	182	189	162	149	145	206	207	164	3401.15	2776.63	76.83	25.53	0.9	0.7	0.2	414.02	313.93	321.84	374.62	121.08	12.87	1.4	2	4.9	1.4	-1
ENR	17.49	18.74	18.31	19.05	21.37	22.55	22.19	21.9	9.85	0.5	0.66	53	10.569	0.726	-1.13	16.148	2016	1751	200	1002	10.401	2.186	6.118	30.623	33.868	597.576	1277.874	994.05	176	129	137.7	262.3	95	162	130	98	132	183	271	264	252	2512.47	2427.85	107.13	21.13	0.84	0.71	0.13	665	988.14	228.04	212.11	378.52	12.27	20.13	0	0.27	0.9	NA
ENR	16.28	16.74	17.49	18.34	19.9	21.09	21.5	20.7	9.55	0.46	0.97	51	11.036	0.96	-0.603	27.43	1584	1408	114	2022	9.008	1.877	6.493	36.45	33.315	607.545	987.013	NA	151	160.3	104.3	188.3	170	163	148	136	95	82	188	187	190	2637.5	1744.44	69.07	7.37	0.81	0.45	0.37	969.44	294.62	794.87	446.81	97.71	37.3	8.4	39.17	17.8	9.47	0.23
ENR	17.84	18.72	19.22	19.29	21.12	22.25	23.12	22	9.95	0.51	0.99	45	11.679	1.074	-1.14	19.725	1218	1107	74	1674	8.15	1.755	7.165	29.913	25.138	586.853	1108.678	828.178	194	191	199.3	191.3	166	199	208	218	162	218	208	189	177	3030.95	1674.45	36.6	8.2	0.82	0.51	0.31	214.42	38.39	267.39	16.1	47.13	0	0	3.03	0	0	NA
ENR	17.79	18.55	18.21	19.08	19.93	21.02	21.76	21.5	9.55	0.47	1.11	43	11.594	0.709	-0.778	17.891	1416	1345	14	1566	7.872	1.539	6.623	30.94	32.48	495.339	1162.285	759.027	190	121.3	194	254	129	144	91	163	122	297	208	300	254	3107.57	1881.34	55.2	4.47	0.86	0.44	0.42	951.12	192.57	398.51	149.65	59.46	22	0	24.53	2.23	0	1
ENR	15.75	16.59	17.14	17.41	19	19.6	20.38	19.2	9.45	0.47	0.71	49	11.303	0.892	-0.866	18.042	1098	933	110	1938	9.254	1.911	7.21	34.755	33.925	672.659	1183.464	803.728	149	136.3	178	132.3	136	79	194	152	227	155	187	93	117	3590.64	2002.39	31.23	10.3	0.78	0.55	0.22	962.99	164.74	281.63	404.57	395.94	20.3	0	1.2	12.03	3.87	-1
ENR	17.05	18.39	18.56	19.31	20.33	22.09	22.05	21.4	9.7	0.49	0.91	52	11.34	0.971	-0.911	34.311	1482	1156	237	1380	7.68	1.611	5.323	43.873	30.628	674.71	1168.15	843.803	129	57	158	171	39	73	59	125	144	205	197	145	171	3235.03	2184.9	67.6	8.5	0.81	0.57	0.24	349.34	792.28	257.74	754.85	316.42	6	12.57	1.67	19.3	2.07	1
ENR	16.51	16.82	18.19	18.32	19.72	20.26	20.42	19.6	9.4	0.47	0.76	50	10.97	1.157	-0.933	33.16	1308	1081	151	1584	9.2	1.934	5.895	29.738	29.248	769.034	1129.813	838.542	158	138.3	194	141.3	198	48	169	208	152	222	138	118	168	2655.36	1722.87	26.73	3.9	0.66	0.44	0.22	738.46	230.53	316.98	95.44	112.91	20.73	0	0.67	0	0	-1
ENR	17.05	18.51	18.28	18.47	19.81	20.42	21.63	20.2	9.55	0.49	0.89	42	11.482	0.778	-1.372	12.028	1380	1187	69	2148	9.273	1.884	5.908	31.355	34.595	602.391	1056.116	850.066	205	171.7	234.3	210	82	204	229	143	278	282	202	209	219	3100.99	1442.44	49.9	7.67	0.84	0.54	0.3	143.1	302.56	158.58	39.71	200.67	0.83	8.63	4.4	0	9	1
ENR	16.51	19.39	19.97	20.76	22.73	23.7	23.7	23.7	10.05	0.49	0.88	54	11.122	1.032	-0.783	30.859	1014	893	103	1554	8.633	1.733	6.435	34.415	32.333	539.391	1192.338	855.457	135	111.3	141	151.7	126	81	127	134	68	221	166	152	137	3373.19	2453.13	17.97	14.2	0.75	0.71	0.03	1016.5	788.71	136.9	337.7	231.48	5.27	2.37	1.63	0.83	0	1
ENR	18.79	16.65	18.38	18.35	20.65	21.33	21.38	20.8	9.75	0.48	0.95	58	11.212	1.175	-0.624	19.184	1422	1209	171	1686	9.206	1.958	6.62	36.628	35.355	650.485	1152.638	785.353	118	82	85	187.7	51	95	100	72	128	55	201	178	184	2429.06	1884.75	26.83	13.17	0.79	0.52	0.27	545.83	696.66	204.87	119.9	174.34	22.9	17.07	1.63	1.8	8.23	-1
ENR	16.65	18.01	18.74	20.01	20.68	22.49	23.38	22.4	10	0.49	1.01	54	11.961	0.863	-1.411	23.454	1494	1360	120	1620	9.163	2.029	5.675	30.855	25.645	757.337	1209.959	795.729	147	123.7	165.3	151.7	140	137	94	180	184	132	129	168	158	2236.52	1485.94	46.2	1.23	0.83	0.39	0.44	578.82	161.78	48.85	384.76	36.56	15.97	0	0	2.53	0	NA
ENR	15.18	17.41	18.53	18.78	20.37	21.46	21.68	21.4	9.75	0.5	0.91	46	11.072	0.883	-0.918	21.257	1764	1464	212	1668	10.636	2.162	7.395	45.8	37.465	787.562	1201.834	847.905	147	153.3	107.3	181.3	159	143	158	51	119	152	202	182	160	2789.17	1839.55	65.37	19.2	0.86	0.63	0.23	839.66	364.51	115.63	322.92	490.92	17.07	4.3	0	0.8	8.67	NA
ENR	17.55	17.31	18.14	18.55	19.22	20.18	21.48	21	9.8	0.5	0.75	39	11.08	0.518	-1.335	18.973	1350	1241	62	1602	6.944	1.374	5.948	27.155	25.258	NA	1258.247	822.158	123	125.7	129	114	109	138	130	108	120	159	77	168	97	3300.76	2777.34	61.67	17.3	0.86	0.74	0.12	1353.7	1184.05	800.78	747.24	583.88	38.27	18.43	35.6	29.13	12.27	0.19
ENR	17.53	18.38	18.61	19.95	21.04	22.17	22.28	21.7	9.85	0.49	0.96	49	11.288	0.871	-0.432	19.966	1698	1321	168	1692	9.493	2.013	8.005	45.09	36.85	553.727	1158.645	865.837	249	216	277.7	253.7	207	219	222	300	239	294	261	220	280	3830	2213.4	64.43	18.3	0.86	0.6	0.26	1002.01	225.49	144.62	450.9	115.49	15.27	0	3.1	4.63	0	0.05
ENR	16.79	18.23	17.59	18.11	19.42	19.16	20.92	21.3	9.65	0.49	0.94	43	11.274	0.777	-0.793	18.338	1590	1445	73	1698	9.073	1.865	8.115	35.405	35.073	649.314	1067.587	796.039	156	115	173.3	180.3	104	113	128	187	141	192	220	201	120	3158.78	2022.79	33.37	20.53	0.83	0.67	0.17	835.54	288.32	286.75	125.93	271.16	21.8	2.47	4.47	0	1.7	0.93
ENR	17.9	19.11	20.18	20.46	22.31	22.71	22.99	22.5	10	0.5	1	48	11.119	0.827	-0.492	26.241	1512	1300	136	2370	8.885	1.907	7.595	38.808	32.283	610.587	1151.136	873.973	139	105.7	149	163.7	64	141	112	158	126	163	198	152	141	2567.33	2650.45	49.3	12.7	0.81	0.61	0.2	589.75	216.58	724.12	359.64	356.55	4.57	0.03	8.63	0	3.73	0.7
ENR	17.01	17.9	18.01	18.92	20.54	21.54	22.18	21.3	9.6	0.5	0.81	49	12.058	0.963	-1.196	22.107	1464	1335	86	1638	9.319	1.925	5.663	33.683	33.495	747.955	1152.904	898.234	160	139.3	166	173.3	3	191	224	180	192	126	225	74	221	2888.51	2475.45	43.5	23.67	0.84	0.67	0.17	974.78	227.43	612.36	318.47	109.41	23.13	0	19.57	0	0	NA
ENR	16.06	16.9	18.42	18.54	20.58	21.12	21.92	21.3	9.65	0.5	0.81	43	10.876	1.169	-0.859	28.626	1428	1264	133	1380	10.256	2.095	7.178	34.59	35.71	666.85	1107.673	775.25	154	114.7	170	177.3	53	90	201	175	187	148	147	201	184	4318.78	2455.41	55.17	11.73	0.89	0.67	0.22	748.65	311.2	801.94	735.71	351.3	27.27	9.77	17.43	27.87	2.73	0.41
ENR	17.02	17.21	18	18.72	19.38	20.06	20.99	20.8	9.5	0.48	0.91	46	11.488	0.902	-0.753	20.733	1308	1119	59	2580	9.936	2.072	7.58	35.745	32.305	748.965	1180.047	829.093	133	88.7	133	177	80	138	48	138	137	124	86	257	188	3104.18	1863.48	34.93	14.37	0.82	0.59	0.23	109.88	633.59	60.5	86.78	96.42	3.17	22.77	0	0	1.63	NA
ENR	17.39	17.26	19.83	20.15	21.39	21.74	22.25	22.1	9.85	0.5	0.99	52	11.091	1.145	-0.177	32.427	1122	942	112	1686	9.612	1.922	6.63	32.993	33.895	701.72	1120.623	708.133	119	97	123.7	136	125	79	87	116	129	126	153	98	157	2658.04	1962.46	38.27	4.4	0.83	0.53	0.3	611.65	96.29	108.58	87.12	91.92	11.4	3.27	0.63	0	0	-1
ENR	15.64	17.17	19.04	19.3	20.56	20.96	20.81	20.6	9.55	0.5	0.87	50	10.921	0.927	-1.099	14.124	846	759	80	1662	9.146	1.866	7.7	37.743	35.123	812.97	1103.064	831.233	242	290.3	209	225.3	300	300	271	300	154	173	86	300	290	3750.3	992.898	44.6	1.6	0.82	0.14	0.68	896.05	295.84	180.15	384.23	24.73	31.97	9.53	4.1	3.47	0	-0.01
ENR	16.03	16.5	17.04	17.35	17.94	19.01	19.34	19.9	9.35	0.47	0.76	44	11.341	0.862	-1.11	23.203	1230	1061	147	1314	8.525	1.714	4.405	32.355	20.818	634.92	1178.852	722.704	233	188.3	253	256.3	116	178	271	247	241	271	282	249	238	3212.61	1547.34	30.77	7.6	0.8	0.54	0.26	500.86	658.56	107.92	199.7	281.78	6.03	8.43	0	4.9	4.83	NA
ENR	16.44	16.64	18.27	18.58	19.66	20.92	21.71	21.3	9.6	0.47	0.9	47	11.608	0.83	-0.804	25.178	1548	1455	62	1314	9.391	1.953	6.603	30.66	34.93	682.558	1163.369	684.156	128	151.3	81	153	159	183	112	92	28	123	153	167	139	3494.42	2290.23	52.87	32.23	0.81	0.61	0.2	776.9	392.75	244.71	41.89	56.24	15.13	14.83	0	0.4	0	NA
ENR	17.43	17.91	18.73	19.25	19.91	20.83	21.55	20.8	9.65	0.5	0.75	51	12.187	0.902	-0.965	21.782	1134	965	133	1512	9.035	1.916	5.468	33.738	31.48	689.454	1224.695	780.989	214	146	257.3	238.3	82	170	186	236	248	288	270	237	208	3849.88	1816.13	73.03	24.9	0.88	0.53	0.35	1190.11	511.68	467.21	176.82	398.86	39.7	36.77	17.87	2.47	1.17	-0.43
ENR	15.25	16.1	18.59	17.81	19.27	18.71	20.32	19.7	9.5	0.49	0.88	47	11.06	0.701	-0.874	14.64	1446	1232	170	1158	6.501	1.216	6.038	22.623	20.093	657.212	1168.87	758.225	198	177	187.7	228.7	194	178	159	210	235	118	178	257	251	3383.7	2295.98	45.87	18.8	0.83	0.64	0.19	1095.32	555.61	390.7	603.22	356.57	23.6	6.3	6.57	11.6	2.7	0.44
ENR	16.09	16.79	16.89	17.79	18.14	19.47	20.24	19.4	9.4	0.49	0.73	55	11.714	0.733	-0.991	22.242	1410	1242	103	1902	8.934	1.752	6.185	32.595	29.908	495.964	1079.408	703.589	128	98.7	138.3	147.7	85	117	94	128	133	154	131	170	142	3058.92	1692.99	41.33	14.63	0.82	0.58	0.24	1169.63	539.74	789.2	1068.35	283.85	31.07	2.87	49.7	25.3	0.2	0.65
ENR	16.59	17.16	18.25	18.37	20.08	19.98	21.12	20.9	9.55	0.49	0.89	35	10.961	1.279	-0.696	19.478	1470	1161	191	1776	8.504	1.708	5.69	35.463	29.265	677.935	1181.552	842.194	155	131.3	142.7	192.3	108	126	160	22	171	235	262	188	127	2702.54	1904.1	43.73	20.53	0.78	0.49	0.28	1061.38	267.14	140.81	117.61	497.35	7.27	0.4	0	0	1.07	NA
ENR	16.6	16.68	16.99	18.65	19.29	19.16	20.92	20.4	9.7	0.49	0.76	52	11.203	0.766	-1.193	21.762	1284	1117	77	1674	9.663	2.047	6.943	36.03	32.1	737.427	1151.217	830.315	127	76.3	141	164.3	73	59	97	196	103	124	201	123	169	3306.3	2619.82	36.4	24.17	0.82	0.65	0.16	1564.85	711.63	506.11	897.17	788.05	36.8	13.8	8.7	21.13	21.37	-0.99
ENR	15.46	16.41	18.12	18.25	20.02	21.25	21.07	21	9.7	0.49	0.88	55	11.698	1.116	-0.6	32.29	1182	949	194	1488	9.733	2.023	7.598	35.818	37.143	551.831	1115.591	NA	184	125	198.3	228	58	135	182	234	170	191	259	238	187	3328	2010.18	46.3	8.73	0.79	0.64	0.15	789.6	283.82	192.29	388.67	311.25	11.67	0	0.83	1.7	6.37	0.68
ENR	15.88	16.02	16.98	17	17.65	18.65	19.35	18.8	9.3	0.48	0.81	44	11.623	0.868	-0.836	24.316	1338	1225	78	1176	9.35	1.875	6.42	36.265	30.253	581.723	1108.768	750.18	150	120.7	207.7	121.7	78	64	220	200	212	211	175	112	78	3966.76	2268.35	58.77	36.43	0.88	0.75	0.13	707.85	332.18	198.41	444.12	577.59	5.07	0	0.67	2.1	2.93	1
ENR	16.87	17.6	18.55	18.79	20.41	20.62	21.41	20.4	9.7	0.49	0.8	42	10.856	0.608	-1.149	18.677	1230	1070	86	1584	10.186	2.09	6.035	38.205	37.203	713.398	1121.842	772.85	180	168	210	161.7	179	111	214	210	201	219	192	143	150	3481.48	2103.98	33.97	17	0.79	0.59	0.2	1150.38	195.06	181.93	329.76	153.47	15.23	0	0	4.83	0	NA
ENR	17.32	17.87	18.56	19.44	20.03	20.61	22.08	22.1	NA	0.48	1.24	42	11.558	0.749	-0.658	18.296	552	486	55	1008	9.372	1.964	6.838	39.028	37.288	655.214	1065.509	763.644	140	65.7	209	145.3	58	78	61	192	177	258	125	170	141	2811.55	2582.1	113.3	66	0.88	0.85	0.03	690.82	491.36	237.22	723.59	689.53	28.53	24.5	4.8	34.5	41.67	1
ENR	17.3	17.98	18.22	19.67	20.78	21.23	22.2	21.7	9.85	0.5	0.93	54	11.313	0.947	-0.947	22.215	1146	1037	73	1488	8.195	1.833	5.313	22.14	29.6	NA	1155.76	697.645	159	106.3	181	188.3	118	68	133	204	191	148	206	200	159	2841.36	2136.49	25.8	10	0.78	0.56	0.23	878.35	44.93	666.13	397.94	72.57	12.3	0	4.93	2.53	0	-0.23
ENR	17.18	18.09	18.81	18.94	20.42	20.75	21.4	21	9.45	0.5	0.89	42	11.754	1.061	-1.129	16.218	1020	969	31	1362	9.875	2.047	8.795	37.768	30.818	618.055	1101.667	758.197	213	172	275.7	192	240	160	116	287	272	268	156	218	202	2435.42	1982.8	23.57	1.3	0.82	0.59	0.23	623.54	147.28	44.39	215.7	373.05	3.3	0	0	1.87	1.57	NA
ENR	16.21	17.34	18.55	18.67	20.5	20.34	21.41	20.1	9.6	0.48	0.82	53	10.89	0.72	-0.727	20.733	1116	937	123	2670	7.781	1.578	8.065	36.528	27.038	653.666	1173.624	804.089	194	158.7	213.3	209.3	229	106	141	87	274	279	161	255	212	3016.77	1757.09	52.03	40.03	0.81	0.61	0.2	1068.82	161.51	537.57	551.03	260.42	14.53	0	4.27	5.47	2	0.33
ENR	16.24	17	19.06	19.34	21.04	20.85	22.36	21.4	9.75	0.48	0.89	40	11.5	0.946	-0.795	19.505	1758	1601	90	1602	10.435	2.169	8.433	39.663	38.373	595.405	1150.682	794.459	177	149	168.3	214.7	89	194	164	161	190	154	254	152	238	2672.45	2664.11	28.57	14.57	0.78	0.68	0.09	1211.69	401.28	710.78	1069.21	755.82	28.43	1.67	34.1	31.4	29.2	0.9
ENR	16.48	16.21	17.87	18.63	19.54	20.2	20.63	20.8	9.4	0.49	0.91	46	10.639	0.892	-0.784	27.472	1452	1187	161	1614	NA	NA	NA	NA	NA	747.489	1221.138	913.068	263	214.3	293.3	280	151	192	300	300	280	300	259	281	300	3145.63	2593.14	27.7	21.03	0.81	0.74	0.08	896.01	504.64	503.31	404.99	106.3	30.77	6.63	31.63	7.33	0	0.58
																																																											
"# Abbreviations: CTRL, control housing; ENR, enrichment housing; IMF, itfrapyramidal mossy fibers; SMF, suprapyramidal mossy fibers; DG, dentate gyrus; OF, open field; NOR, nover object recognition"																																																											
