# Supplementary material for: Selective increases in inter-individual variability in response to environmental enrichment in female mice
Source: eLife. 2018 Oct 26;7:e35690. doi: 10.7554/eLife.35690 (PMC6203437; doi:10.7554/eLife.35690)
Supplement: Supplementary file 2. — The p-values were not corrected for multiplicity of tests. For longitudinal data, individual comparisons were made only when the omnibus test indicated significant difference between groups. In this case, both uncorrected and adjusted p-values are reported. Correction was performed using the Holm method (Walsh and Cummins, 1979) implemented using the p.adjust function in R. Abbreviations: LRT, likelihood ratio test; WTS, Wald-type statistic; NOR, novel object recognition test; OF, open field test; IMF, infrapyramidal mossy fibers; SMF, suprapyramidal mossy fibers; DG, dentate gyrus; st. dev., standard deviation. [file elife-35690-supp2.xlsx]

## Sheet: Sheet1
# Körholz, Zocher, Grzyb, Morisse, Poetzsch, Ehret, Schmied and Kempermann
# Selective increases in inter-individual variability in female mice in response to environmental enrichment
# Supplementary Table 2
Phenotype	Units	Mean ± st. dev. CTRL	Mean ± st. dev. ENR	n CTRL / ENR	Test	Test statistic (degrees of freedom)	p value	adjusted p value
Bodily and metabolic
Body weight
Comparison of means				40 / 40	Linear mixed model
Housing					LRT	Χ2(2) = 95.50	<2.2E-16
Age					LRT	Χ2(2) = 1132.3	<2.2E-16
Interaction					LRT	Χ2(1) = 60.89	6e-15
Weight 5 weeks	g	16.5 ± 0.6	16.8 ± 0.9	40 / 40	Student's t-test	t(78) = -1.54	0.13	0.26
Weight 6 weeks	g	17.3 ± 0.9	17.5 ± 0.9	40 / 40	Student's t-test	t(78) = -1.00	0.32	0.32
Weight 10 weeks	g	20.2 ± 1.0	18.4 ± 0.8	40 / 40	Student's t-test	t(78) = 8.93	1.8e-13	1.3e-12
Weight 12 weeks	g	21.2 ± 0.9	18.9 ± 0.9	40 / 40	Student's t-test	t(78) = 11.78	5.7e-19	4.5e-18
Weight 15 weeks	g	21.7 ± 0.8	20.2 ± 1.1	40 / 40	Student's t-test	t(78) = 7.07	8.2e-10	4.1e-09
Weight 17 weeks	g	22.3 ± 0.9	20.9 ± 1.2	40 / 40	Student's t-test	t(78) = 6.00	6.9e-08	2.7e-07
Weight 20 weeks	g	22.6 ± 0.8	21.6 ± 1.1	40 / 40	Student's t-test	t(78) = 4.39	3.7e-05	0.00011
Weight 21 weeks (end point)	g	22.8 ± 1.1	21.0 ± 0.1	40 / 40	Student's t-test	t(78) = 7.64	4.795e-11	2.9e-10
Comparison of variances				40 / 40	Brown-Forsythe	F(15, 624) = 1.67	0.054
Weight 21 weeks (end point)	g	22.8 ± 1.1	21.0 ± 1.0	40 / 40	F-test	F(39, 39) = 1.15	0.67
Body length	cm	9.8 ± 0.2	9.7 ± 0.2	40 / 40	Wilcoxon test	W = 1024	0.016
					Brown-Forsythe	F(1, 77) = 2.22	0.14
Brain weight	g	0.49 ± 0.01	0.49 ± 0.01	40 / 40	Wilcoxon test	W = 695.5	0.29
					Brown-Forsythe	F(1, 78) = 1.68	0.20
Liver weight	g	0.96 ± 0.11	0.89 ± 0.11	39 / 40	Welch's t-test	t(77.0) = 3.14	0.0024
					F-test	F(38, 39) = 0.94	0.86
Adrenal gland weight	mg x 10-1	51.15 ± 4.95	47.95 ± 5.18	40 / 40	Welch's t-test	t(77.83) = 2.82	0.006
					F-test	F(39, 39) = 0.91	0.77
Corticosterone (log transformed)	log (pg/ml)	11.33 ± 0.38	11.34 ± 0.0.40	40 / 40	Welch's t-test	t(77.93) = -0.13	0.9
					F-test	F(39, 39) = 0.94	0.86
Cholesterol	mM	1.12 ± 0.19	0.91 ± 0.17	40 / 40	Welch's t-test	t(76.75) = 5.30	1.066e-06
					F-test	F(39, 39) = 1.29	0.43
Triglycerides (log transformed)	log (mM)	-0.80 ± 0.32	-0.87 ± 0.29	40 / 40	Welch's t-test	t(77.38) = 1.02	0.31
					F-test	F(39, 39) = 1.20	0.58
Glucose	mM	23.21 ± 1.10	21.85 ± 0.88	40 / 40	Welch's t-test	t(74.46) = 0.20	0.34
					F-test	F(39, 39) = 1.56	0.17
Neurogenesis
New cell survival (BrdU)	# cells	757 ± 136	1343 ± 270	40 / 40	Welch's t-test	t(57.55) = -12.26	<2.2E-16
					F-test	F(39, 39) = 0.25	3.9e-05
New neurons	# cells	571 ± 20	1159 ± 39	40 / 40	Welch's t-test	t(58.39) = -13.24	<2.2E-16
					F-test	F(39, 39) = 0.27	7.2e-05
New astrocytes	# cells	121 ± 7	119 ± 8	40 / 40	Wilcoxon test	W = 825.5	0.81
					Brown-Forsythe	F(1, 78) = 5.10	0.027
Proliferating cells (Ki67)	# cells	1511 ± 377	1627 ± 358	40 / 40	Wilcoxon test	W = 623.5	0.09
					Brown-Forsythe	F(1, 78) = 1.13	0.29
Brain morphometry
IMF	mm3 x 10-2	6.18 ± 0.95	6.64 ± 0.10	39 / 39	Welch's t-test	t(75.85) = -2.07	0.042
					F-test	F(38,38) = 0.92	0.79
SMF	mm3 x 10-2	33.58 ± 4.22	34.65 ± 4.93	39 / 39	Wilcoxon test	W = 591.5	0.092
					Brown-Forsythe	F(1, 76) = 0.9	0.35
Hilus	mm3 x 10-2	30.96 ± 3.64	32.32 ± 4.55	39 / 39	Wilcoxon test	W = 544	0.03
					Brown-Forsythe	F(1, 76) = 2.07	0.15
Dentate gyrus	mm3	1.817 ± 0.216	1.889 ± 0.213	39 / 39	Wilcoxon test	W = 543	0.03
					Brown-Forsythe	F(1, 76) = 0.06	0.8
Hippocampus	mm3	8.84 ± 1.00	9.14 ± 0.93	39 / 39	Welch's t-test	t(75.65) = -1.37	0.17
					F-test	F(38, 38) = 1.15	0.68
Entorhinal cortex	μm	677.7 ± 74.2	661.3 ± 80.3	39 / 38	Wilcoxon test	W = 793	0.6
					Brown-Forsythe	F(1, 75) = 0.8	0.37
Cingulate cortex	μm	1127.0 ± 51.0	1146.7 ± 55.8	37 / 40	Welch's t-test	t(75) = -1.62	0.11
					F-test	F(36, 39) = 0.84	0.59
Motor cortex	μm	813.7 ± 36.7	809.5 ± 65.4	38 / 38	Welch's t-test	t(58.23) = 0.34	0.73
					F-test	F(37, 37) = 0.32	0.00068
Behavior
Rotarod
Mean time of all trials	s	86.1 ± 26.9	169.0 ± 37.6	40 / 40	Welch's t-test	t(70.63) = -11.34	<2.2E-16
					F-test	F(39, 39) = 0.51	0.039
Rotarod daily means
Comparison of ranks				40 / 40	non-parametric longitudinal
Housing					Wald-type test	WTS(1) = 155.98	8.53e-36
Day					Wald-type test	WTS(2) = 177.11	3.5e-39
Interaction					Wald-type test	WTS(2) = 7.03	0.03
Rotarod day 1	s	43.4 ± 41.0	140.5 ± 60.4	40 / 40	Wilcoxon	W = 41.5	3.01e-13	9.02e-13
Rotarod day 2	s	98.2 ± 49.9	179.0 ± 63.8	40 / 40	Wilcoxon	W = 141	2.35e-10	4.7e-10
Rotarod day 3	s	116.5 ± 55.1	187.4 ± 54.0	40 / 40	Wilcoxon	W = 162	8.54e-10	8.54e-10
Comparison of variances				40 / 40	Brown-Forsythe	F(5, 234) = 2.79	0.018
Rotarod day 1	s	43.4 ± 41.0	140.5 ± 60.4	40 / 40	Brown-Forsythe	F(1, 78) = 5.13	0.026	0.06
Rotarod day 2	s	98.2 ± 49.9	179.0 ± 63.8	40 / 40	Brown-Forsythe	F(1, 78) = 5.63	0.02	0.06
Rotarod day 3	s	116.5 ± 55.1	187.4 ± 54.0	40 / 40	Brown-Forsythe	F(1, 78) = 0.61	0.44	0.44
Rotarod all trials
Comparison of ranks				40 / 40	non-parametric longitudinal
Housing					Wald-type test	WTS(1) = 151.78	7.09e-35
Day					Wald-type test	WTS(8) = 251.86	6.96e-50
Interaction					Wald-type test	WTS(8) = 14.99	0.0594
Rotarod trial 1	s	25.9 ± 29.0	124.3 ± 61.2	40 / 40	Wilcoxon	W = 90.5	8.8e-12	7e-11
Rotarod trial 2	s	38.2 ± 40.7	138.5 ± 54.9	40 / 40	Wilcoxon	W = 66.5	1.74e-12	1.6e-11
Rotarod trial 3	s	66.2 ± 42.0	158.7 ± 61.3	40 / 40	Wilcoxon	W = 170	1.37e-09	9.6e-09
Rotarod trial 4	s	77.9 ± 40.3	174.0 ± 66.9	40 / 40	Wilcoxon	W = 171.5	1.51e-09	9.6e-09
Rotarod trial 5	s	105.5 ± 49.0	174.3 ± 60.0	40 / 40	Wilcoxon	W = 301	1.61e-06	4.8e-06
Rotarod trial 6	s	111.4 ± 54.0	188.6 ± 65.0	40 / 40	Wilcoxon	W = 309	2.35e-06	4.8e-06
Rotarod trial 7	s	114.0 ± 51.2	188.9 ± 53.2	40 / 40	Wilcoxon	W = 257	0.0178	8.9e-07
Rotarod trial 8	s	112.1 ± 58.1	188.9 ± 57.9	40 / 40	Wilcoxon	W = 274.5	4.36e-07	1.7e-06
Rotarod trial 9	s	123.5 ± 56.5	184.4 ± 51.8	40 / 40	Wilcoxon	W = 332	6.83e-06	6.8e-06
Comparison of variances				40 / 40	Brown-Forsythe	F(17, 702) = 3.03	4e-05
Rotarod trial 1	s	25.9 ± 29.0	124.3 ± 61.2	40 / 40	Brown-Forsythe	F(1, 78) = 13.66	0.000405	0.0036
Rotarod trial 2	s	38.2 ± 40.7	138.5 ± 54.9	40 / 40	Brown-Forsythe	F(1, 78) = 6.81	0.011	0.076
Rotarod trial 3	s	66.2 ± 42.0	158.7 ± 61.3	40 / 40	Brown-Forsythe	F(1, 78) = 6.27	0.014	0.086
Rotarod trial 4	s	77.9 ± 40.3	174.0 ± 66.9	40 / 40	Brown-Forsythe	F(1, 78) = 8.43	0.0048	0.038
Rotarod trial 5	s	105.5 ± 49.0	174.3 ± 60.0	40 / 40	Brown-Forsythe	F(1, 78) = 1.47	0.23	0.92
Rotarod trial 6	s	111.4 ± 54.0	188.6 ± 65.0	40 / 40	Brown-Forsythe	F(1, 78) = 1.91	0.17	0.85
Rotarod trial 7	s	114.0 ± 51.2	188.9 ± 53.2	40 / 40	Brown-Forsythe	F(1, 78) = 8E-04	0.98	1
Rotarod trial 8	s	112.1 ± 58.1	188.9 ± 57.9	40 / 40	Brown-Forsythe	F(1, 78) = 0.11	0.74	1
Rotarod trial 9	s	123.5 ± 56.5	184.4 ± 51.8	40 / 40	Brown-Forsythe	F(1, 78) = 0.16	0.69	1
Open field test
OF total distance day1	cm	2842 ± 528	3112 ± 463	40 / 40	Wilcoxon test	W = 545	0.014
					Brown-Forsythe	F(1, 78) = 0.29	0.59
OF total distance day2	cm	2506 ± 585	2098 ± 412	32 / 40	Wilcoxon test	W = 910	0.0019
					Brown-Forsythe	F(1, 70) = 0.26	0.61
OF roaming entropy day1	-	0.85 ± 0.04	0.82 ± 0.04	40 / 40	Wilcoxon test	W = 1125	0.0016
					Brown-Forsythe	F(1, 78) = 0.15	0.7
OF roaming entropy day2	-	0.74 ± 0.07	0.60 ± 0.12	32 / 40	Wilcoxon test	W = 1112	9.925e-09
					Brown-Forsythe	F(1, 70) = 4.57	0.036
OF habituation (D roaming entropy)	-	0.11 ± 0.06	0.23 ± 0.12	32 / 40	Wilcoxon test	W = 186	4.442e-08
					Brown-Forsythe	F(1, 70) = 4.80	0.032
Novel object recognition test
NOR distance travelled (all trials)
Comparison of means				40 / 40	Linear mixed model
Housing					LRT	Χ2(1) = 30.91	2.7e-08
Trial					LRT	Χ2(1) = 104.29	<2.2E-16
Interaction					LRT	Χ2(1) = 2.99	0.08
NOR distance travelled trial 1	cm	1016.4 ± 290.9	806.9 ± 318.3	40 / 40	Student's t-test	t(78) = 3.07	0.0029	0.0029
NOR distance travelled trial 2	cm	687.9 ± 289.8	410.3 ± 267.5	40 / 40	Student's t-test	t(78) = 4.45	2.8e-05	8.4e-05
NOR distance travelled trial 3	cm	680.6 ± 248.7	359.6 ± 141.9	40 / 40	Student's t-test	t(78) = 5.85	1.1e-07	4.4e-07
NOR distance travelled trial 4	cm	624.4 ± 320.3	382.2 ± 273.1	40 / 40	Student's t-test	t(78) = 3.64	0.00048	0.00098
NOR distance travelled trial 5	cm	666.4 ± 281.8	298.7 ± 221.0	40 / 40	Student's t-test	t(78) = 6.49	7.1e-09	3.6e-08
Comparison of variances				40 / 40	Brown-Forsythe	F(9, 390) = 1.06	0.4
NOR object exploration (all trials)
Comparison of ranks				40 / 40	non-parametric longitudinal
Housing					Wald-type test	WTS(1) = 0.39	0.53
Trial					Wald-type test	WTS(4) = 213.53	4.6e-45
Interaction					Wald-type test	WTS(4) = 5.83	0.21
Comparison of variances					Brown-Forsythe	F(9, 390) = 5.752	1.631e-07
NOR object exploration trial 1	s	10.1 ± 4.9	17.8 ± 11.3	40 / 40	Brown-Forsythe	F(1, 78) = 24.20	4.7e-06	2.4e-05
NOR object exploration trial 2	s	3.9 ± 4.7	7.5 ± 10.3	40 / 40	Brown-Forsythe	F(1, 78) = 8.60	0.0044	0.018
NOR object exploration trial 3	s	4.8 ± 5.3	9.7 ± 13.9	40 / 40	Brown-Forsythe	F(1, 78) = 7.06	0.0096	0.029
NOR object exploration trial 4	s	3.4 ± 4.2	7.2 ± 10.2	40 / 40	Brown-Forsythe	F(1, 78) = 5.92	0.017	0.034
NOR object exploration trial 5	s	4.1 ± 4.0	5.3 ± 8.8	40 / 40	Brown-Forsythe	F(1, 78) = 2.45	0.12	0.12
NOR discrimination index	-	-0.02 ± 0.64	0.23 ± 0.74	37 / 29	Wilcoxon test	W = 406	0.092
					Brown-Forsythe	F(1, 64) = 0.38	0.54
# Abbreviations: CTRL, control housing; ENR, enrichment housing; st. dev., standard deviation; LRT, likelihood ratio test; WTS, Wald-type statistic; IMF, itfrapyramidal mossy fibers; SMF, suprapyramidal mossy fibers; OF, open field; NOR, nover object recognition
